# Supplementary material for: Dynamic modelling of cell cycle arrest through integrated single-cell and mathematical modelling approaches
Source: PLoS Comput Biol. 2025 Oct 7;21(10):e1012890. doi: 10.1371/journal.pcbi.1012890 (PMC12520361; doi:10.1371/journal.pcbi.1012890)
Supplement: S1 Table — (XLSX) [file pcbi.1012890.s011.xlsx]

## Sheet: Sheet1
	Using Equally Spaced Time Points		Using Kafri et al. Equation
Parameter	Estimated Value	Estimated Value (Log10 scale)	Estimated Value	Estimated Value (Log10 scale)
ICn	0.051	-1.29	0.054	-1.268
Vsa	3.083	0.489	3.846	0.585
Vsb	72.111	1.858	27.797	1.444
Vsd	6.683⋅109	9.825	7.129⋅108	8.853
Vse	9.638	0.984	12.417	1.094
Vsp	3.112	0.493	4.14	0.617
kda	5.929	0.773	7.43	0.871
kdb	0.009	-2.037	0.014	-1.843
kdd	1.963	0.293	2.673	0.427
kdd1	24.889	1.396	31.769	1.502
kde	3.396	0.531	4.236	0.627
kpi	0.122	-0.912	0.088	-1.057
kpii	1.4	0.146	1.262	0.101
kpiii	0.347	-0.46	0.361	-0.442
kx	0.08	-1.098	0.139	-0.858
initE2FG1S	0.175	-0.758	0.143	-0.846
initE2FG2M	0.138	-0.859	0.113	-0.947
offsetCa	-0.468	-	-0.455	-
offsetCb	0.186	-	0.163	-
offsetCd	-0.02	-	-0.05	-
offsetCe	-0.038	-	-0.035	-
offsetp21	-0.012	-	0.009	-
